# Supplementary material for: Effects of Different Non-Saccharomyces Strains in Simultaneous and Sequential Co-Fermentations with Saccharomyces cerevisiae on the Quality Characteristics of Kiwi Wine
Source: Foods. 2024 Aug 20;13(16):2599. doi: 10.3390/foods13162599 (PMC11353757; doi:10.3390/foods13162599)
Supplement: Supplementary file 1 [file foods-13-02599-s001.zip]

Archive with 1 entries (1 files):
- foods-3141846-supplementary.pdf
